# Supplementary material for: Sex Differences in Motor and Non-Motor Symptoms among Spanish Patients with Parkinson’s Disease
Source: J Clin Med. 2023 Feb 7;12(4):1329. doi: 10.3390/jcm12041329 (PMC9960095; doi:10.3390/jcm12041329)
Supplement: Supplementary file 1 [file jcm-12-01329-s001.zip]

Archive with 1 entries (1 files):
- jcm-2154303-supplementary.pdf
